# Supplementary material for: Large-Scale Spraying of Roads with Water Contributes to, Rather Than Prevents, Air Pollution
Source: Toxics. 2021 May 28;9(6):122. doi: 10.3390/toxics9060122 (PMC8229925; doi:10.3390/toxics9060122)
Supplement: Supplementary file 1 [file toxics-09-00122-s001.zip]

Archive with 1 entries (1 files):
- toxics-1228314-supplementary.pdf
